# Supplementary material for: PDE4-Selective Inhibition in Chronic Obstructive Pulmonary Disease and Pulmonary Fibrosis: Different Agents or Different Targets?
Source: Life (Basel). 2025 Oct 14;15(10):1600. doi: 10.3390/life15101600 (PMC12565116; doi:10.3390/life15101600)
Supplement: Supplementary file 1 [file life-15-01600-s001.zip]

Archive with 1 entries (1 files):
- life-3889701-supplementary.xlsx
