# Supplementary material for: PDE4-Selective Inhibition in Chronic Obstructive Pulmonary Disease and Pulmonary Fibrosis: Different Agents or Different Targets?
Source: Life (Basel). 2025 Oct 14;15(10):1600. doi: 10.3390/life15101600 (PMC12565116; doi:10.3390/life15101600)
Supplement: Supplementary file 1 [file life-15-01600-s001.zip › life-3889701-supplementary.xlsx]

## Sheet: Sheet1
		Actively-recruiting trials on ClinicalTrials.gov						2025-08-28
		Includes all pulmonary trials, excludes dermatology, CNS, fragile X, oncology, GI
		Roflumilast
		NCT04069312		Roflumilast or Azithromycin to Prevent COPD Exacerbations (RELIANCE) (RELIANCE)
		NCT04636814		A 52-week, Placebo- and Active- Controlled (Roflumilast, Daliresp® 500µg) Study to Evaluate the Efficacy and Safety of Two Doses of CHF6001 DPI (Tanimilast) as add-on to Maintenance Triple Therapy in Subjects With COPD and Chronic Bronchitis. (PILLAR) (PILLAR)
		NCT05426915		Clinical Study for the Effectiveness of Roflumilast Treatment in COPD Greek Patients Based on Standard Clinical Practice. (ARGO)
		NCT05042219		Effects of Pulmonary Diseases and Their Treatment on Cardiac Function
		Nerandomilast
		NCT07100964		A Study in Healthy Men to Test Whether Carbamazepine Influences the Amount of Nerandomilast in the Blood
		NCT06195072		Platform Clinical Study for Conquering Scleroderma (CONQUEST)
		NCT06238622		A Follow-up Study to Test Long-term Treatment With Nerandomilast in People With Pulmonary Fibrosis Who Took Part in a Previous Study With Nerandomilast (FIBRONEER™-ON)
		Pirfenadone
		NCT05075161		Pirfenidone to Prevent Fibrosis in Ards. (PIONEER)
		NCT03939520		Management of Progressive Disease in Idiopathic Pulmonary Fibrosis (PROGRESSION)
		NCT06329401		A Study Evaluating the Safety and Efficacy of Inhaled AP01 in Participants With Progressive Pulmonary Fibrosis
		NCT05505409		Efficacy and Safety of Pirfenidone in CTD-ILD
		NCT07015398		A Study of the Pharmacokinetic Interaction Between Pirfenidone, Nintedanib, and Nalbuphine Extended Release (NAL ER) in Healthy Participants
		NCT05674994		Glucocorticoids Versus Placebo for the Treatment of Acute Exacerbation of Idiopathic Pulmonary Fibrosis (EXAFIP2)
		Nintedanib
		NCT03805477		Nintedanib in Patients With Bronchiolitis Obliterans Syndrome Following Hematopoietic Stem Cell Transplantation (NINBOST2018)
		NCT03939520		Management of Progressive Disease in Idiopathic Pulmonary Fibrosis (PROGRESSION)
		NCT04541680		Nintedanib for the Treatment of SARS-Cov-2 Induced Pulmonary Fibrosis (NINTECOR)
		NCT06479603		RCT of Nintedanib in Fibrotic Sarcoidosis (NINSARC)
		NCT02551068		High Oxygen Delivery to Preserve Exercise Capacity in Idiopathic Pulmonary Fibrosis Patients Treated With Nintedanib (HOPE-IPF)
		NCT06912659		The BALANCE Study: A Study in Spain to Find Out Whether a Patient Support Program Helps People With Pulmonary Fibrosis Who Take Nintedanib
